# Supplementary material for: Investigation of Potential Cross-Protection Conferred by the Seasonal Influenza Vaccine Against Swine Influenza A Viruses of Pandemic Potential
Source: Vaccines (Basel). 2026 Feb 26;14(3):211. doi: 10.3390/vaccines14030211 (PMC13030337; doi:10.3390/vaccines14030211)
Supplement: Supplementary file 1 [file vaccines-14-00211-s001.zip]

Archive with 1 entries (1 files):
- vaccines-4078394-supplementary.pdf
